# Supplementary material for: Functional validation of a white pupae minimal gene construct in Ceratitis capitata (Diptera: Tephritidae)
Source: Insect Sci. 2025 May 12;33(2):491–504. doi: 10.1111/1744-7917.70058 (PMC13087832; doi:10.1111/1744-7917.70058)
Supplement: Supplementary file 2 — Table S1 Primer sequences used in this study. Table S2 Flanking sequences of the integration site for all mini‐wp strains. Table S3 Rescue capability in homozygosity. Table S4 Rescue capability in heterozygosity. Table S5 Rescue of strain #160 with mini‐wp on the X chromosome. Table S6 Statistical analysis. [file INS-33-491-s001.xlsx]

## Sheet: Table S1
Table S1. Sequences of primer and probes used in this study. All sequences are shown in 5’ --> 3’ direction. Overhangs for Gibson cloning are underlined.
Number	Sequence
mfs10	ACGACCGCGTGAGTCAAAATGACG
mfs11	ATCAGTGACACTTACCGCATTGACA
mfs31	CGACTGAGATGTCCTAAATGCACAG
mfs34	CGTACGTCACAATATGATTATCTTTCTAGG
P49	GATCCACAAGGCCCTGAAGC
P50	GCTCCACGATGGTGTAGTCC
P51	GTAATGCAGAAGAAGACTATGGGCTGGGAG
P53	ATGTCCAGCTTGGAGTCCACGTAGTAGTAG
P139	CTTTTATCGAATTCCTGCAGC
P815	ATCGGTCTGTATATCGAGGTTTATTTATTAATTTGAATAGATATT
P1633	TCCAGTGCAGTTCGGCTTAA
P1634	CGGCTTTTACAACGCTTATGTTC
P1643	TTGAAGAGCGCACTTGCAAC
P1936	CAAATAGCACATACGCCAGCC
P2048	GGTACCGTAGAAGCGTACTGG
P2100	AACGGTGTTTCGAGTTTGCG
P2102	TCATTGGTGTAAAAATTCACATCTTTG
P2125	GATTACGCCAAGCTTGCCTGTAGCCAGTGGGTTGCAACCG
P2126	GATTACGCCAAGCTTACGCCCGTTACACGTGAGAGCAGCAG
P2237	TTATCGATACCGTCGACCTCGAGGAGTGTTAATAGATGAAAGAAAAGGA
P2238	AAATGTGTGCTTTGGTTGTTGTTTAATATATTTGT
P2239	CAACCAAAGCACACATTTAAGTCACAAAATGCT
P2240	TAGAGCGGCCGCCACCGCGGTGTTGGTTAAATTGCTTATAAAAC
P2241	ACGTGCAACACAAGCAACGAAACC
P2250	CACGAACAACAACAACAACTGCG
P2273	AGCTGACGTTGTTCTGCCC
P2278	CTGACCGCTCCAAATTACGC
P2357	GTAAGCCATGGATTCAGTGTGC
P2358	GAGTTGGTCCAGCAGTACACG
P2359	CAGTCATTGAATGTCGTGTGCC
P2585	ATTTAAGGTTCGATCGATAATTGCGC
P2586	GTGGTCACTTTCTTCCAGAGTC
P2587	CACAACTGCGGTAAGGCTAAAC
P2590	TCACGACACACAAGAATTCTGAAAATTATT
P2593	GTACCCTGTGAGCAAACAAACG
P2612	CATTGCCGACTGAGAGTCCCA
P2614	TTGTGATGCAGTACCAGTCGG
P2618	ATTCCATTATAGTTCTGGTATACAAGGTG
P2621	ATGGAATGCATCGAGTTAGACCG
P2622	TAATATCAATAAATGGGTGAGCATTTGTGG
P2625	TCAGACTCGTTGCTTGCATACTAC
P2670	GTCCTGCCACTAAAGCTCTTGC
P2671	TGAGCCGGCACATATGATACC
P2672	ATTTAGCCTTCTCGTCGTCTTCG
P2673	CAAAGCGATTCTGTGTGACTGC
P2674	TGTTGTGCTGTTGTAGACGGG
P2675	TTCAGTGACTTCGCTTGGTATGC
DsRed-probe	FAM-TCGTTGTGGGAGGTGATGTC-BHQ1
CcHis3-probe	HEX-TGCTGATCCGAAAATTGCCA-BHQ1
	FAM: Carboxyfluorescein
	HEX: Hexachlorofluorescein
	BHQ1: Black Hole Quencher 1

## Sheet: Table S2
Table S2. Flanking sequences of piggyBac-mediated insertions of the mini-wp rescue construct. In bold are primer-binding sites used to confirm sequence/genotyping. Genome 3.2.1 refers to genome assembly GCA_905071925.1-Genome assembly EGII-3.2.1; Genome 2.1. refers to the current reference genome assembly GCF_000347755.3-Genome assembly Ccap_2.1.
Strain	Flanking sequence 5' piggyBac integration		Flanking sequence 3' piggyBac integration	Identified position in genome assembly
M1F6_M6620 (original integration)	GTAAGCCATGGATTCAGTGTGCAGTGAAGACGGAAGACGCCTTGCAACTTTTTTTTACAGAATCCACGCTGACGAAGGATGAACAAAGCTATATTCTCCAACTTTAAAAGTAGACAGAAACCTTATTGTACCCCGAGCATGGCTAAATATCATGAGGTATGGGTAGTTTATTCTTTCACCTGGAGAAAAGCGACCAAAAAGGCGCAGGAATTCACATGAATGACATCAAAGTAGCGAAGAAAACTACACAGTGTGGCTCTGTCATAACAAATGTAGGTGACGGTTGGGGAAATATAGCCTAAAAATGCTGAAAGTCTTCCAAATAAACCTTTGGTCTTATAAAATGGCTTCAAGTGCAAGGATTTATTCAACGTGGAGTTGGTCCAGCAGTACACGGTG…	insert	…TTAATTATGATTTAACCCTATGCATCAATCCTTGTTTAATATGGATTATTATAGTTTATGAATGGGATAAAAAACTATTTATATGGAATATTAATTGTATCAGGCGACATTCTGCTGCTCAAAATAGGGTTTGGAGTTTTTCCAATGCGCTCTACAGAAATCATAAACAAAATTAGCAAACATAGAAGTAATCATCCAACAGCAACTTGCAGAAACATTCTCCAGAACTAGTGATGATCTGTAAACTACTACAGTTTTAGTCCCGTATATGGTCTGGCGAGGTTTTTCGTATAGGAAAGGCGGATCAGTAATGTGTTTAGGCCTATTAATATATATACAAAGCTCGATCTATTTTGGAATTTAAAATATATTTCAGCTGAAAGTGTAATCGAAAACCA…	Genome 3.2.1: Scaffold 1. Genome 2.1: Scaffold 16.
#84	TTGTGATGCAGTACCAGTCGGTGGAAGGAAGACCTCCACTCCATTGGATAGACCAGGTAGAGAAGGATCTGGCCGCACATGGTATTTCCAATAGGCGCCAAACAGCAAAAAGAAGAAATGAGCACCGCTGCAGCAAAGATATTCGTTACTCAGATCTACGGATAGTGGAATGGCGGACGTGCCGTTGTTTTTGCTTAAAATGCTTAAACAGAAAGCTGTGATAATTCGGTCCAGCTTTTCTGGATTTTTAAACATGTGCGGTACTCAGCGAAAACTTTTTGTTATTATACAACCTCTCTTTCTCTCTGCGTACGAGACAAAGGTCGTAGACTCGCGAGAACTATGGGCAAAACTTACGAAGTTTTTACAATCGGTGCCGAGACGGGATTCCAGGCTGCT…	insert	…TTAAAGAGGCATTGCCCTTTCACGTCGCAGTCTTTTAATTTATACCCGATAAGGGACCACAAATGAAAGTAAATGCAAGAAATATCTGGAAACAGTGGATCATGGGTGAGTGTCCAGCACTCGGCAGGCAAAAGCTATGCTATACTGGGACTCTCAGTCGGCAATG	Genome 3.2.1: Scaffold 1. Genome 2.1: Scaffold 104, intron of LOC101453768, LOC101453768 putative uncharacterized protein DDB_G0282133, involved in protein phosphorylation, enables protein serine/threonine kinase activity.
#93	TCAGACTCGTTGCTTGCATACTACATATTATACACATGCACATAAGTATGTACGCAGATACATATCTTCAGATCTGCATGTTTGTAGTTGAACATTTTCATGTGGCAAGACATAAAGTGTTTTTTCCTTCGTCGTATGAACATTGAATGGTAAATATGAAAAACAATTCTGAAGCTTAAACATCACAACCTCGCACCACAACGAGTCAATGGACTGTGAAACAAAATGCTAAACAAAAACAATAGCAATAGCAGCAAAGGCGCCTAGCGAAAATATGCAATAATATGCTGCAAGCTTACATGCATGTATATATATATATACATATATATATATATATAAGTATGTACGTGGAAGATTGCTGCAGTAAAAGGCATCAAGCCAGCGTGCGACCAGCTCAAG…	insert	…TTAAACTATGCAAGTATGCACACACACACACACCAAACTCTCACACCCATATTGATTGTTGTTGTTTCGTTGTTGTTTTTGTTGTTGTTAATGTATTGTCTTGTCGTAAAAACAGCGTCTTGAGTCGCTGGCGAAATGTGGTTTTCAACACGTAACATACGCGACTTTTACGAGCGGTACTTATGGTCAAGTTCACCACAAATGCTCACCCATTTATTGATATTA	Genome 3.2.1: Scaffold 5. Genome 2.1: Scaffold 68.
#104	ATTCCATTATAGTTCTGGTATACAAGGTGTTTAAACTAACATTAAGAAAGAACAAAAAGCAGATACATAGGGCAAAAATGTGTTTCGTAGTTTTGTTGTGGAAAGTGTTATTCATCCTTGTTTTGCATTTGGTTTTATCAAATACGTAGAATCTTGACGCCCTGTCTTATTAAATAAACATATACGATAAGGAAGCGGATGTGCCTCGATTCGCGAGTTAAGACTGTTAGCGCCTTCCAATTTTGGGCAGGAATTGTAAGCCTTTAA…	insert	…TTAATATAAGGTTGTCAAATATCTCCCTTCCGCTTTTTTGCTCTTCATTCAATGCTTTATAAAAAGTGTTACAGTGATCGGATTCAGTTAAAATATGCGCCGTTTTGTTCGATGATCTGTTTCCATCTAGACGGCAACTTCATAATACCTTCCTCGTAGAAGCCCCCCTCCTTATTTGCGAAGAATTCGGACAGCCACTTTTCACAAGCCTCTTTTGAGTTCAACTTCACACCACCAAGGGCATTCGCCATGGACAGGAACAGGTGGTAATCACTTGGCGCTACGTCCGGGCTATATGGTGGATGCGATAAAACCTCCCATCCGAGCTCCCGTAGCTTCTGACGAGTCATCAACGAAGTGTGTGGTCTGGCGTTGTCCTGGTGGAACACTACACCCTT…	Genome 3.2.1: Scaffold 1. Genome 2.1: Scaffold 44, uncharacterized LOC101458382 (intron), also known as CT152.
#153	TCACGACACACAAGAATTCTGAAAATTATTCTTGGGCCACGCTGATGCAGCGATTGCGTTAAAGAAATAAAAAAGCAAAAAAAAAAAATATTGTTGATAGAGAGAACTAACTCCGCGACATTAATTGATATAATTGATAGAACAGTAAAGGACCCAAATGAATTCGCTTAA…	insert	…TTAAGGGGTGAACCGACCACAGTCGCCGAGTGGTTATCATTACGTACTGCTATTCGGAAGGCCCGGTGGTGCGACCAACATCCAAAATTTATAGAAAATTAATTTAAACAAAAATTTAAAATAAATTTTCTAAATGCGGTCGCCCCTCGGCAGGGAATGTCAACACATCCGAGTGTAGTTCTGACATGAAATAAAGGGTCCTTATTGAAAACAGTATCAGCCTTTCGTAGGCGGCTTAGTATTAATCGTAGGTCCCTCCATTTCTTGGAAAAAACATCACGACGAAAAACCACAAATTGGAGGAGGAGCTCGGCCGTAAATCGCTTAAGCGTTTACAAAATACCAATTATATATATATAAGGGGTAAACCCGTTCTAGGATTTTGAAAACGCAATTTC…	Genome 3.2.1: Scaffold 4. Genome 2.1: Scaffold 49 LOC101457311 (intron) Gene description: talin-1, Tln1.
#160	GTGGTCACTTTCTTCCAGAGTCTTTTTTTCTTTTTTTATATTTTGTGTGTGTCCTTTAAATTTTTAAAGCATCCACAATCTTATGAATTCTAACAGTTTTACACTTTAATTTGTTAAGGATTCGTTCTTCAATCATATGAAGTTCAAATGTCACATAAGTTTCACAAAAATTTTACACTTTAATTTTTTAAAGGACTCGTTCTTCAATCTTATGAAGTTCAAATGTCACAAAAATTTTGTACGTCTTTTAATCTTTTAAAGGATCCGTTCTTATTGTATTTTACCCGTTACGAATATTAAAATATCCAATAGCCTTTCTCATGTAACTCGAATTTAAATGATTTACCCATAAGGATATACGGGTATTCGACCGACTGCGCCACTTTTTTCCTCGTAACG…	insert	…TTAAAAGTATTTGGAATTAATGATACATTTTTGTTAACCATTGCATTTTCGTTTGTTCGTTAGCGGAAATGCACTTGGACAACAATTATTTGTAAAACACAATTTATAAATATATTTTGAAATTCTTAGCGAAAATACAATTGACAAAGTTATAAATATAAATATTAAAATTCTTAGGAATTAGTATACTTTGCAGTGAATAGAAAAATAAATAAAAAAAACAATTGGTAATATTTTTAATGAGTTAGAATAGCGTGTGCATGTGTGTATTTTCAAAATAACGTTAAGGGAGTAGTGGGAGACACTATAACACCGCCACCGTTAGTTTGAGGCTTCGACGAAATTATATTATTTATGCCGGGTTGTTTATAGTAGTTCCGTTTTTTAATTTCACGTTC…	Genome 3.2.1: Scaffold 3. Genome 2.1: Scaffold 308.
#183	GTCCTGCCACTAAAGCTCTTGCTAAGCCTGCTATATAAAATTAAATTTCAATTTCGTTTCGTTCCTATAATGATTTGGTAAGAAATAGTGAATATGTCGTAGTCTTAAGAAAATTTCAGTTTAATTTTTATATTTCCTTTTGAATCTTTTGCTAAATAAACCTTTTTGACTAAAACTTTTTTCCACACCCAACACCTCTGTGATTTAAAAAAATCGGTATCGGCCATTCATTTGGAGTCGGTCGTACTGTTCTTTGTACGGGAAGAGATGAGAGCTAAGGAAGTGTAGGAAATTCCAGGGTAGCCGTTTTACGAGTAGATCTTCCGATAGTCAACACTTTATGAATTCGAAATGCCTCAATAGTTTAAGCTGGACGATGCACGACTTTTATTAGCTTTC…	insert	…TTAAATGAGATCTCGAGTAGTGGTAATTGAAGGTAGTTTCCGTCTCAAGAGTGAGATAGTTATTGAGAGAGCATTATTTTTTTATTAGTTCCTGTTCTAGAAATATTCACAGCTTTGATTTGAAATGAGTTTGTTTGCGAGATTGAAATCACGTTTTGTTATTCTCCCTTAACTTTGACGAATCGTAGAGTTAGAGAATTTAATTTTGGACGACAACCCCACGTATATTGCTCTTAATGGACTATAGATGAATGTATCTATATATTTATATTAATAAAAGTTTTATAAATTTATTTTTTATGCAAACTTTAGTATTTACTTATTTTAATAAGATTTCTTTAAAAACTTAAATAATTTAGAAAATGAAAATATTTGAAACTTTAAATTCAGTAACATAA…	Genome 3.2.1: Scaffold 1. Genome 2.1: Scaffold 45.
#190	ATTTAGCCTTCTCGTCGTCTTCGTCGTTCTTTAGACGCCTTAAAACTTTTTCAATTCATTTATTTACGTTTACGTTTACGTATATGTATTTTTCATTTATTTTTGCATTTATTTATTTACCAAACTTTCCTCGTTTTACCTAATCTCTCACACTTATATATAAGAAAATTCTTATGTATGCATTATGTATTATATTTAATTGTCACCGTTGTATGTGCCTTCGCCTTCACCTAAATTTCAAGAAAAAGTTTCACTTAGCAACGTCAAAATCATTTTATCTTTATTTTTATACATATTTTTCCTTCTTTTTTTATGTTTTTTTTTATTATTTTTTCCTTAATTTCTTTTGGTAGTTTTTTGATTTACTTTTATATATTTTTTATTTTTTTTTCCTTATTT…	insert	…TTAAAACTGTTAAATTACCAGTCCATTTATTCAATTCAGCTTTTTTAAGTTCCCGCTTTGCTTTGCTTACGGTTGTTATGCCGAAAGCCGGCACAATTTTTTTTAATAAGTAAAAGTGGCCTTCTGTCAATGTTACTATTCGTTCTCTTTTTTGTTTTTTTTTTTTTGTTTAACTTGTACGTGTTTTATAGTCCAATTTTTATTACATTTGCATTAAAGCAGGAAATAAAGCGCAAAAAATCCGAAAATAATGTAAGACGGTAATAAAAAGCTTTTGACTCTGACGTCTTCATATTCTTGTTTTCGTTCTTTTGTTACAACGCGACCCATCCTTATTTATGCCTATCAGCATATTTACATATATATATGTATATATTTTCCCACCTTTGTTTGTCGAA…	Genome 3.2.1: Scaffold 6. Genome 2.1: Scaffold 4, LOC101462599, 14-3-3 protein zeta, also known as 1433z.
#196	TGTTGTGCTGTTGTAGACGGGCACGAGATAGTTTTTTTTTTGTTCTCTTACGGTATTTTATTAAATTTATATATATATATATATATTTTTTTTTTATATTAATTTGTATTGCTTTAATTGAATTGGCTTACAAACAAATGATTTAGTTTTATGGTCATTGATGATATCGCGCTCATAATGATGTCTCTATTAACTTTTTGGTTTAACTATATGACAAGGCCAAACATACAGAGATTTTATTATATACACAGAGTTTTCGTGACAGCTTTACGGTTACAGTTTTGCGTTTGAAGACACCCAATAAGTAGAGTAAACAGCGTTTTGAGTCTAACCTAACCTCAATATGTGTTTCAAAATTAGTCTCTGGAACATAGTATATCGGTAGTTGTTGGCAGGTTG…	insert	…TTAAAGAGCTTGTACATGGTTAGTCAAGAGAATACTTTACTTTTCAATTGCCTAATCTCCGTTGCCTGCTGTGTTGGATATCCGGGCTGACAAAGTTGTTGGTGTGGTCATTGCTTTGCATATAGACGATAGACGTACACAGCTCTTCCGAGTTATGACTGCCAATTTTGACGCGGTAGCCAAGGCACGAATATGCTGTCTCTTTTGTCGGACGACAGGAGGAGGGATAATATTTCTTCGAGCTCTTGTTTAGTACCAGAACCATTCTATTAGATAGACCAGCCTGGATGTGCATAATTTGAGGTTGGGAACCTTGGGTTCCACCGCAGTGGCAAAGCCTTTTTGCTAACTACTACCAGCACCTGCTGAATATTGGATTTACTGGTTGGAAGAACCTC…	Genome 3.2.1: Scaffold 4. Genome 2.1: Scaffold 1, LOC111591518, bromodomain-containing protein DDB_G0271118-like.

## Sheet: Table S3
Table S3. Rescue capability in homozygosity. Homozygous rescued flies were crossed to their homozygous counterparts carrying the natural white pupae mutation.
Cage	Oviposition day	Number of collected eggs	Number of brown pupae		Number of white pupae
			Female adults	Male adults	Female adults	Male adults
M6620_M1F6	day 5	100	59		0
			29	28	0	0
		100	69		0
			26	42	0	0
		100	70		0
			37	31	0	0
	day 6	80	54		0
			26	27	0	0
		80	62		0
			26	37	0	0
		80	61		0
			23	38	0	0
#84	day 5	60	23		0
			11	12	0	0
		60	27		0
			10	16	0	0
		60	23		0
			12	11	0	0
	day 6	60	27		0
			14	13	0	0
		60	20		0
			9	11	0	0
		60	29		0
			13	16	0	0
#93	day 7	80	25		0
			13	12	0	0
		/	/		0
			/	/	0	0
		/	/		0
			/	/	0	0
	day 8	100	37		0
			21	16	0	0
		/	/		0
			/	/	0	0
		/	/		0
			/	/	0	0
#104	day 5	60	13		0
			3	10	0	0
		/	/		0
			/	/	0	0
		/	/		0
			/	/	0	0
	day 6	60	33		0
			19	12	0	0
		/	/		0
			/	/	0	0
		/	/		0
			/	/	0	0
#153	day 5	60	32		0
			18	12	0	0
		60	41		0
			22	19	0	0
		/	/		0
			/	/	0	0
	day 6	60	41		0
			15	23	0	0
		60	47		0
			24	21	0	0
		60	54		0
			20	27	0	0
#160	day 5	100	86		0
			37	45	0	0
		100	81		0
			35	37	0	0
		100	67		0
			36	29	0	0
	day 6	100	78		0
			46	35	0	0
		100	84		0
			39	41	0	0
		100	78		0
			29	49	0	0
#183	day 7	80	56		0
			35	20	0	0
		80	46		0
			28	17	0	0
		80	42		0
			18	23	0	0
	day 8	80	25		0
			16	9	0	0
		80	27		0
			14	11	0	0
		80	37		0
			20	17	0	0
#190	day 7	60	26		0
			12	13	0	0
		60	33		0
			19	13	0	0
		/	/		0
			/	/	0	0
	day 8	60	30		0
			14	16	0	0
		60	19		0
			4	13	0	0
		/	/		0
			/	/	0	0
#196	day 6	60	24		0
			12	12	0
		60	28		0
			14	13	0	0
		/	/		0
			/	/	0	0
	day 7	60	10		0
			6	3	0	0
		60	13		0
			9	4	0	0
		/	/		0
			/	/	0	0
"/" indicates that no more eggs were oviposited during the day of egg collection

## Sheet: Table S4
Table S4. Rescue capability in heterozygosity. Heterozygous rescued flies were crossed to their counterparts homozygous for the natural white pupae mutation.
Cage	Oviposition day	Number of eggs taken	Number of brown pupae		Number of white pupae
			Female adults	Male adults	Female adults	Male adults
M6620_M1F6	day 7	21	11		5
			3	8	0	2
		/	/		/
			/	/	/	/
		/	/		/
			/	/	/	/
	day 8	100	34		27
			8	25	9	15
		100	30		34
			9	19	10	18
		100	40		37
			19	19	14	18
#84	day 5	100	43		41
			19	17	16	24
		100	32		42
			13	19	19	23
		100	35		36
			17	14	19	15
	day 6	100	38		28
			16	16	14	11
		100	30		33
			15	12	17	10
		100	20		32
			6	9	10	16
#93	day 6	100	34		32
			15	18	12	19
		100	37		30
			16	19	13	16
		/	/		/
			/	/	/	/
	day 7	40	11		9
			3	6	6	3
		40	6		12
			1	5	6	5
		40	7		10
			1	5	8	2
#104	day 5	100	30		30
			14	15	9	20
		100	32		36
			16	14	19	15
		100	31		36
			18	11	20	15
	day 6	100	23		43
			8	13	17	24
		100	20		41
			10	5	13	21
		100	26		31
			10	13	14	13
#153	day 5	100	45		38
			21	23	18	18
		100	42		44
			23	18	20	23
		100	33		48
			22	11	22	26
	day 6	100	43		37
			15	27	22	13
		100	42		38
			17	24	21	16
		100	44		42
			23	20	23	19
#160	day 7	100	30		38
			15	14	18	18
		100	41		39
			17	21	19	18
		100	33		34
			18	13	14	18
	day 8	100	23		38
			11	11	15	20
		100	39		33
			18	18	17	14
		100	35		33
			18	11	19	13
#183	day 7	100	2		4
			2	0	1	2
		100	6		7
			3	3	2	5
		100	2		5
			2	0	3	2
	day 8	100	19		10
			10	8	7	1
		100	18		17
			10	8	8	7
		100	22		18
			11	10	8	9
#190	day 7	80	7		6
			2	3	2	4
		80	3		6
			0	3	3	3
		/	/		/
			/	/	/	/
	day 8	60	1		3
			1	0	1	2
		60	9		11
			4	4	5	6
		60	8		11
			5	3	6	4
#196	day 6	100	33		42
			16	17	21	21
		100	42		31
			19	21	22	9
		100	39		32
			15	22	16	16
	day 7	100	29		39
			13	15	17	22
		100	39		37
			14	25	19	18
		100	29		43
			10	19	20	23
"/" indicates that no more eggs were oviposited during the day of egg collection

## Sheet: Table S5
Table S5. Rescue of strain #160 with an X-linked mini-wp. Male flies carrying the mini-wp rescue on the X chromosome were crossed to their counterparts homozygous for the natural white pupae mutation.
Cage	Oviposition day	Number of eggs taken	Number of brown pupae		Number of white pupae
			Female adults	Male adults	Female adults	Male adults
#160	day 6	60	13		22
			13	0	0	20
		60	21		18
			19	0	0	16
		60	13		20
			12	0	0	19
	day 7	50	5		15
			5	0	0	13
		50	10		13
			9	0	0	13
		50	11		21
			11	0	0	20
Cage	Oviposition day	Number of eggs taken	Number of brown pupae		Number of white pupae
			Female adults	Male adults	Female adults	Male adults
#160	day 7	60	24		29
			24	0	0	25
		60	27		25
			27	0	0	24
		60	21		23
			21	0	0	22
	day 8	60	17		24
			16	0	0	23
		60	20		24
			19	0	0	23
		60	26		29
			24	0	0	29

## Sheet: Table S6
Table S6. Statistical analysis performed in this study.
Strain	Ryan-Joiner normality test									Test for Equal Variances								One-way ANOVA
M6620_M1F6										Samples: M6620_M1F6, _153, _104, _84, _93, _183, _190, _196, _160
										Method:								Null hypothesis	All means are equal
										Null hypothesis	All variances are equal							Alternative hypothesis	Not all means are equal
										Alternative hypothesis	At least one variance is different							Significance level	α = 0.05
										Significance level	α = 0.05							Rows unused	4
																		Equal variances were assumed for the analysis.
										95% Bonferroni Confidence Intervals for Standard Deviations
																		Factor information
										Sample	N	StDev	CI					Factor	Levels	Values
										M6620_M1F6	4	93487	(0.52991,	537.641)				Factor	9	M6620_M1F6, _153, _104, _84, _93, _183, _190, _196, _160
										_153	6	50257	(0.48962,	95.914)
										_104	6	71191	(1.04501,	90.173)				Analysis of Variance
										_84	6	65916	(1.95650,	41.290)				Source	DF	Adj SS	Adj MS	F-Value	P-Value
										_93	5	96488	(2.46975,	84.631)				Factor	8	757.2	94.65	1.25	0.297
										_183	6	138054	(4.56722,	77.587)				Error	41	3111.2	75.88
										_190	5	110735	(2.52836,	108.884)				Total	49	3868.4
										_196	6	71131	(3.01907,	31.159)
										_160	6	60542	(0.77247,	88.222)				Model Summary
#84																		S	R-sq	R-sq(adj)	R-sq(pred)
										Individual confidence level = 99.4444%								871111	19.57%	3.88%	0.00%
										Tests:
										Method	Test Statistic	P-Value						Means
										Multiple comparisons	—	0.664						Factor	N	Mean	StDev	95% CI
										Levene	0.95	0.488						M6620_M1F6	4	55.83	9.35	(47.03,	64.62)
																		_153	6	50.20	5.03	(43.02,	57.38)
																		_104	6	42.76	7.12	(35.58,	49.94)
																		_84	6	47.90	6.59	(40.72,	55.08)
																		_93	5	47.25	9.65	(39.38,	55.12)
																		_183	6	46.67	13.81	(39.49,	53.85)
																		_190	5	39.86	11.07	(31.99,	47.72)
																		_196	6	48.45	7.11	(41.27,	55.63)
																		_160	6	47.99	6.05	(40.81,	55.18)
																		Pooled StDev = 8.71111
																		Grouping Information Using the Tukey Method and 95% Confidence
																		Factor	N	Mean	Grouping
#93																		M6620_M1F6	4	55.83	A
																		_153	6	50.20	A
																		_196	6	48.45	A
																		_160	6	47.99	A
																		_84	6	47.90	A
																		_93	5	47.25	A
																		_183	6	46.67	A
																		_104	6	42.76	A
																		_190	5	39.86	A
																		Means that do not share a letter are significantly different.
																		Tukey Simultaneous Tests for Differences of Means
																		Difference of Levels	Difference of Means	SE of Difference	95% CI		T-Value	Adjusted P-Value
																		_153 - M6620_M1F6	-5.63	5.62	(-24.04,	12.78)	-1.00	0.984
																		_104 - M6620_M1F6	-13.06	5.62	(-31.47,	5.34)	-2.32	0.352
																		_84 - M6620_M1F6	-7.93	5.62	(-26.34,	10.48)	-1.41	0.887
																		_93 - M6620_M1F6	-8.58	5.84	(-27.71,	10.55)	-1.47	0.864
																		_183 - M6620_M1F6	-9.16	5.62	(-27.57,	9.25)	-1.63	0.784
#104																		_190 - M6620_M1F6	-15.97	5.84	(-35.10,	3.16)	-2.73	0.168
																		_196 - M6620_M1F6	-7.38	5.62	(-25.79,	11.03)	-1.31	0.922
																		_160 - M6620_M1F6	-7.83	5.62	(-26.24,	10.58)	-1.39	0.894
																		_104 - _153	-7.44	5.03	(-23.90,	9.03)	-1.48	0.859
																		_84 - _153	-2.30	5.03	(-18.77,	14.16)	-0.46	1000
																		_93 - _153	-2.95	5.27	(-20.22,	14.32)	-0.56	1000
																		_183 - _153	-3.53	5.03	(-20.00,	12.93)	-0.70	0.998
																		_190 - _153	-10.34	5.27	(-27.61,	6.93)	-1.96	0.578
																		_196 - _153	-1.75	5.03	(-18.22,	14.72)	-0.35	1000
																		_160 - _153	-2.21	5.03	(-18.67,	14.26)	-0.44	1000
																		_84 - _104	5.13	5.03	(-11.33,	21.60)	1.02	0.982
																		_93 - _104	4.49	5.27	(-12.78,	21.76)	0.85	0.994
																		_183 - _104	3.90	5.03	(-12.56,	20.37)	0.78	0.997
																		_190 - _104	-2.91	5.27	(-20.18,	14.36)	-0.55	1000
																		_196 - _104	5.69	5.03	(-10.78,	22.15)	1.13	0.966
																		_160 - _104	5.23	5.03	(-11.23,	21.70)	1.04	0.979
																		_93 - _84	-0.65	5.27	(-17.92,	16.62)	-0.12	1000
																		_183 - _84	-1.23	5.03	(-17.70,	15.24)	-0.24	1000
#153																		_190 - _84	-8.04	5.27	(-25.31,	9.23)	-1.52	0.838
																		_196 - _84	0.55	5.03	(-15.91,	17.02)	0.11	1000
																		_160 - _84	0.10	5.03	(-16.37,	16.56)	0.02	1000
																		_183 - _93	-0.58	5.27	(-17.85,	16.69)	-0.11	1000
																		_190 - _93	-7.39	5.51	(-25.43,	10.64)	-1.34	0.912
																		_196 - _93	1.20	5.27	(-16.07,	18.47)	0.23	1000
																		_160 - _93	0.74	5.27	(-16.53,	18.01)	0.14	1000
																		_190 - _183	-6.81	5.27	(-24.08,	10.46)	-1.29	0.928
																		_196 - _183	1.78	5.03	(-14.68,	18.25)	0.35	1000
																		_160 - _183	1.33	5.03	(-15.14,	17.79)	0.26	1000
																		_196 - _190	8.59	5.27	(-8.68,	25.86)	1.63	0.783
																		_160 - _190	8.14	5.27	(-9.13,	25.41)	1.54	0.829
																		_160 - _196	-0.46	5.03	(-16.92,	16.01)	-0.09	1000
																		Individual confidence level = 99.78%
#160
#183
#190
#196
